# Supplementary material for: Elevated and Sustained Intracellular Calcium Signalling Is Necessary for Efficacious Induction of the Human Sperm Acrosome Reaction
Source: Int J Mol Sci. 2022 Sep 24;23(19):11253. doi: 10.3390/ijms231911253 (PMC9570455; doi:10.3390/ijms231911253)
Supplement: Supplementary file 1 [file ijms-23-11253-s001.zip]

Archive with 5 entries (5 files):
- Supplementary_T1_T2.xlsx
- supplementary_video_1.mp4
- Supplementary_video_2.mp4
- Supplementary_video_4.mp4
- Supplemnetary_video_3.mp4
