# Supplementary material for: Elevated and Sustained Intracellular Calcium Signalling Is Necessary for Efficacious Induction of the Human Sperm Acrosome Reaction
Source: Int J Mol Sci. 2022 Sep 24;23(19):11253. doi: 10.3390/ijms231911253 (PMC9570455; doi:10.3390/ijms231911253)
Supplement: Supplementary file 1 [file ijms-23-11253-s001.zip › Supplementary_T1_T2.xlsx]

## Sheet: Supplementary table 1
Donor	Control % AR	P4 % AR	P4 fold change	PPN % AR	PPN fold change
	anti-CD46	anti-CD46	anti-CD46	anti-CD46	anti-CD46
D453	0.17	0.45	2.64706	12.2	71.7647
D463	0.18	0.48	2.66667	25.3	140.556
D403	0.54	0.72	1.33333	16.7	30.9259
D434	0.46	0.67	1.45652	9.34	20.3043
D453	0.52	1.19	2.28846	26.5	50.9615
D415	0.41	0.74	1.80488	15.9	38.7805
D403	0.56	0.58	1.03571	17.5	31.25
D478	0.16	0.23	1.4375	1.56	9.75
D403	0.4	0.61	1.525	13.5	33.75
D456	1.71	2	1.16959	6.21	3.63158
D487	0.7	0.81	1.15714	12	17.1429
D403	0.52	0.56	1.07692	31.5	60.5769
D487	0.83	0.68	0.819277	11	13.253
D415	0.27	0.26	0.962963	4.55	16.8519
D415	0.23	0.32	1.3913	2.09	9.08696
D320	0.23	0.48	2.08696	4.31	18.7391
D452	0.18	0.41	2.27778	9.27	51.5
D492	0.39	0.59	1.51282	5.59	14.3333
D456	0.74	0.74	1	15.9	21.4865
D415	0.39	0.65	1.66667	5.31	13.6154
D434	0.36	0.95	2.63889	12.1	33.6111
D480	1.2	1.43	1.19167	5.65	4.70833
D456	1.27	1.29	1.01575	2.36	1.85827
D434	0.12	0.23	1.91667	2.34	19.5
D480	2.9	2.66	0.917241	3.41	1.17586
D478	0.16	0.13	0.8125	3.7	23.125
D430	0.5	0.62	1.24	4.71	9.42
D434	0.11	0.36	3.27273	13.4	121.818
		Mean	1.58293		31.5527
		n	28
		N numbers are lower than in figure 5 as PPN experiments
		were prioritised when cell number was low. Therefore these
		data represent data where paired experiments were possible

## Sheet: Supplementary table 2
Author	Publication year	Sperm preparation method	capacitation time (hrs)	P4 conc (mM)	BSA/HAS	Serum (% or mg/ml)	viability	P4 exposure (min)	Basal %	induced %	delta	fold	method	Marker	Link	Column1	Column2	Column3	Column4	Column5	Column6	Column7	Column8	Column9	Column10	Column11	Column12	Column13	Column14	Column15	Column16	Column17	Column18	Column19	Column20	Column21	Column22	Column23	Column24	Column25	Column26	Column27	Column28	Column29	Column30	Column31	Column32	Column33	Column34
Baron	2016	DG	18	3	BSA	2.6	Hoechst 33258	15	15	35	20	2.33333	manual	PNA	https://www.ncbi.nlm.nih.gov/pubmed/27696749
Jiang	2014	SU	3	28	Origio sperm preparation medium		NA	60	10	15	5	1.5	manual	PNA	https://pubmed.ncbi.nlm.nih.gov/25310969/
Sanchez-Cardenas	2014	SU	4	not stated	BSA	5mg/ml	Sytox Green	30	3	15	12	5	SCI	FM464	https://www.ncbi.nlm.nih.gov/pmc/articles/PMC4435061/
fisher three different expts	1998	SU	3	10	HSA	0.3	HOS	180	15	24	9	1.6	manual	mb 18.6	https://www.ncbi.nlm.nih.gov/pubmed/9783844
Sosa	2016	SU	4	15	BSA	5mg/ml	assessment of swelling	20	20	40	20	2	manual	PSL	https://www.ncbi.nlm.nih.gov/pubmed/26792943
Vigil	2012	DG	2	10	BSA	4	Hoechst 33258	60-1440	23	37	14	1.6087	manual	PSA	https://www.ncbi.nlm.nih.gov/pubmed/21988677
Harper	2006	SU	6	3	BSA	0.3	propidium iodide	60	4	25	21	6.25	SCI	PSA	https://www.ncbi.nlm.nih.gov/pubmed/16957023
Bronson	1999	DG	18	1590	HSA	30mg/ml	Hoechst 33258	60	24.1	35	10.9	1.45228	flow	CD46	https://www.ncbi.nlm.nih.gov/pubmed/10340996
Buddhikot	1999	DG	24	3	BSA	3mg/ml	NA	10	10	33	23	3.3	manual	PSA	https://www.ncbi.nlm.nih.gov/pubmed/10630418
Kuroda	1999	DG	not stated	15	HSA	4mg/ml	NA	120	5	40	35	8	manual	concanavalin A	https://www.ncbi.nlm.nih.gov/pubmed/10407649
Garcia	1999	DG	24	3	BSA	26mg/ml	NA	5	9	20	11	2.22222	manual	concanavalin A	https://www.ncbi.nlm.nih.gov/pubmed/9858492
Harper	2008	SU	4	3	HSA	0.05	propidium iodide	20	2	10	8	5	SCI	CD46	https://www.ncbi.nlm.nih.gov/pubmed/18522990
Harrison	2000	DG	24	3	BSA	26mg/ml	NA	5	10	40	30	4	manual	concanavalin A	https://www.ncbi.nlm.nih.gov/pubmed/10684828
Li	2012	DG	5	2-10	BSA	4mg/ml	Trypan blue	15	20	38	18	1.9	manual	rose bengal/Bismarck brown	https://www.ncbi.nlm.nih.gov/pubmed/22240557
Oehniger	1994	SU	1 and 3	10	BSA	0.003	NA	180	12	23	11	1.91667	manual	PSA	https://www.ncbi.nlm.nih.gov/pubmed/8299795
Krausz	1995	SU	not stated	3	IVF medium	not stated	HOS	60	10	25	15	2.5	manual	PSA	https://www.ncbi.nlm.nih.gov/pubmed/7745039
Parinaud	1995	DG	not stated	1000	not stated	not stated	ethdium homodimer-1	60	not stated	not stated	5.4	-	cytofluoromiter	CD46 (GB24 antibody)	https://www.ncbi.nlm.nih.gov/pubmed/8567846
Tomiyama	1995	SU	simultaneous with P4	3	HSA	3.5	NA	1440	10	20	10	2	manual	PSA	https://pubmed.ncbi.nlm.nih.gov/8567841/
Egeberg Palme	2018	SU	3	10	HSA	3mg/ml	propidium iodide	30	9	16	7	1.77778	flow	PSA	https://pubmed.ncbi.nlm.nih.gov/29304248/
Rehfeld	2018	SU	3	10	HSA	3mg/ml	PI	30	18	50	7	2.77778	flow	PSA	https://www.ncbi.nlm.nih.gov/pmc/articles/PMC5744631/
Tamburinno	2014	DG	3	10	HSA	100mg/ml	HOS	60	10	20	10	2	manual	PNA	https://pubmed.ncbi.nlm.nih.gov/24430778/
Bonaccorsi	2001	SU	2	10	BSA	3mg/ml	HOS	60	5	12.5	7.5	2.5	manual	PNA	https://pubmed.ncbi.nlm.nih.gov/11737415/
Harper	2003	SU	6	0.0003-30	BSA	3mg/ml	PI	60	7	20	13	2.85714	manual	PSA	https://pubmed.ncbi.nlm.nih.gov/12614198/
Uhler	1992		300	10	HSA	10	Hoechst 33258	120	9.83	12.9	3.07	1.31231	manual	PSA	https://pubmed.ncbi.nlm.nih.gov/1459270/
Carver-Ward	1996	DG	4 and 24	318	BSA	3mg/ml	Ethidium bromide	60	31.47	31.35	-0.12	0.996187	Flow	CD46	https://pubmed.ncbi.nlm.nih.gov/8671173/
Emiliozzi	1996	DG	5	3	BSA	0.1	ethdium homodimer-2	30	not stated	not stated	-	-	flow	CD46 (GB24 antibody)	https://pubmed.ncbi.nlm.nih.gov/8698537/
Jiaswal	1999	DG	3	10	BSA	3mg/ml	NA	30	0.14	0.15	0.01	1.07143	FACS	PSA	https://pubmed.ncbi.nlm.nih.gov/10333354/
Note	In some instances AR numbers are estimates
[truncated: 5,000 more columns]
